# Supplementary material for: Physical Health in Patients with Post-COVID-19 6 and 12 Months after an Inpatient Rehabilitation: An Observational Study
Source: J Clin Med. 2024 Jul 8;13(13):3988. doi: 10.3390/jcm13133988 (PMC11242682; doi:10.3390/jcm13133988)
Supplement: Supplementary file 1 [file jcm-13-03988-s001.zip]

Archive with 1 entries (1 files):
- jcm-3093382-supplementary.pdf
